# Supplementary material for: Comparison of Bacterial Communities in Five Ectomycorrhizal Fungi Mycosphere Soil
Source: Microorganisms. 2024 Jun 29;12(7):1329. doi: 10.3390/microorganisms12071329 (PMC11279354; doi:10.3390/microorganisms12071329)
Supplement: Supplementary file 1 [file microorganisms-12-01329-s001.zip]

Archive with 1 entries (1 files):
- microorganisms-3082650-supplementary.xlsx
