# Supplementary material for: Comparison of Bacterial Communities in Five Ectomycorrhizal Fungi Mycosphere Soil
Source: Microorganisms. 2024 Jun 29;12(7):1329. doi: 10.3390/microorganisms12071329 (PMC11279354; doi:10.3390/microorganisms12071329)
Supplement: Supplementary file 1 [file microorganisms-12-01329-s001.zip › microorganisms-3082650-supplementary.xlsx]

## Sheet: Table S1
Table S1. Welch’s t-test of mycosphere soil and bulk soil on soil parameters
Sample		pH		SWC(%)		SOC (g/kg)		AN (mg/kg)		AP (mg/kg)		AK (mg/kg)
		pH Mean	p-value	SWC Mean	p-value	SOC Mean	p-value	AN Mean	p-value	AP Mean	p-value	AK Mean	p-value
GA	GA	5.94	1e-15	43.63	1e-15	121.36	1e-15	257.13	1e-15	1.91	1e-15	165.31	1e-15
	GACK	5.87		38.74		110.72		234.27		2.18		234.53
GB	GB	6.33	0.541	76.04	0.386	240.73	0.198	320.6	0.198	5.03	0.607	263.75	0.197
	GBCK	6.03		60.47		176.23		254.33		4.14		278.16
GC	GC	5.71	1e-15	39.69	1e-15	84.18	1e-15	180.13	1e-15	5.81	1e-15	273.31	1e-15
	GCCK	6.12		46.65		99.75		174.07		6.87		149.02
GD	GD	6.44	1e-15	50.29	1e-15	80.66	1e-15	297.5	1e-15	6.31	1e-15	273.07	1e-15
	GDCK	6.49		46.49		96.62		193.67		1.59		180.93
GX	GX	6.21	1e-15	73.95	1e-15	71.16	1e-15	212.8	1e-15	3.71	1e-15	241.8	1e-15
	GXCK	6.47		64.12		69.16		179.67		3.66		270.35
Bold : p<0.05

## Sheet: Table S2
Table S2. Welch’s t-test of mycosphere soil and bulk soil on top 50 genus
Genus	GA			GB			GC			GD			GX
	GA-Mean(%)	GACK-Mean(%)	p-value	GB-Mean(%)	GBCK-Mean(%)	p-value	GC-Mean(%)	GCCK-Mean(%)	p-value	GD-Mean(%)	GDCK-Mean(%)	p-value	GX-Mean(%)	GXCK-Mean(%)	p-value
Escherichia	0.0532122	3.58568	0.035	30.6164	3.04537	0.000737	1.07243	8.67972	0.043	2.43036	19.6506	0.014	32.7081	8.38194	0.00283
Usitatibacter	3.44958	1.91768	0.094	1.59125	2.29733	0.013	2.52144	2.34134	0.469	0.61501	1.71609	0.615	0.968052	1.46333	0.142
Bradyrhizobium	1.88289	1.9402	0.833	0.803299	0.836045	0.05	1.6987	1.87573	0.708	1.57385	1.63934	0.46	0.690735	1.12155	0.11
Sphingomicrobium	1.71405	1.49813	0.69	0.830929	1.47664	0.103	1.27914	1.43775	0.771	0.90256	1.45924	0.874	0.568961	1.63525	0.028
Phenylobacterium	0.986472	0.717341	0.495	0.44821	0.699945	0.013	1.37738	0.569984	0.425	0.689712	0.258898	0.232	0.120751	1.15429	0.159
Pseudomonas	0.0982379	0.113588	0.562	0.162706	0.141217	0.279	0.1361	0.0890281	0.493	4.93338	0.628313	0.028	0.15759	0.443094	0.164
Achromobacter	0.00511656	0.182149	0.422	1.62195	0.334623	0.441	0.0583287	0.91791	0.437	0.311087	0.74804	0.616	1.02229	0.485049	0.968
Ferruginibacter	0.558728	0.397045	0.469	0.414441	1.02843	0.00308	0.487096	0.485049	0.726	0.328483	0.44514	0.837	0.292667	0.696875	0.055
Reyranella	0.503469	0.363275	0.353	0.344856	0.642639	0.08	0.874931	0.59352	0.056	0.563844	0.413418	0.201	0.198522	0.607847	0.133
Arenimonas	0.341786	0.271177	0.585	0.349972	0.637523	0.075	0.879024	0.712224	0.581	0.424674	0.256851	0.163	0.180103	0.609893	0.067
Mesorhizobium	0.487096	0.440024	0.661	0.222058	0.385788	0.113	0.641616	0.494259	0.252	0.569984	0.535192	0.409	0.188289	0.353042	0.059
Flavobacterium	0.120751	0.0716318	0.755	0.366345	0.431837	0.153	0.613987	0.231268	0.4	1.13076	0.696875	0.163	0.240478	0.323366	0.397
Mycobacterium	0.173963	0.749064	0.281	0.137124	0.304947	0.144	0.247641	0.255828	0.57	0.342809	1.44185	0.37	0.216942	0.165776	0.705
Gaiella	0.238431	0.586357	0.125	0.180103	0.31211	0.012	0.458443	0.347926	0.356	0.557705	0.761343	0.742	0.323366	0.187266	0.892
Hypericibacter	0.542355	0.366345	0.326	0.248665	0.291644	0.00263	0.547471	0.543378	0.674	0.342809	0.233315	0.202	0.153497	0.609893	0.186
Dongia	0.62422	0.230245	0.211	0.399091	0.292667	0.318	1.25356	0.425697	0.338	0.1361	0.242525	0.742	0.118704	0.13303	0.577
Terrimonas	0.474816	0.446164	0.938	0.31518	0.583287	0.0084	0.235362	0.289597	0.991	0.186243	0.280387	0.918	0.185219	0.541332	0.00566
Allosphingosinicella	0.238431	0.93019	0.245	0.31211	0.433884	0.035	0.16987	0.214895	0.905	0.250711	0.320296	0.753	0.185219	0.46049	0.164
Pedosphaera	0.424674	0.277317	0.322	0.316203	0.455373	0.353	0.679479	0.392951	0.398	0.0982379	0.15145	0.813	0.252758	0.415464	0.058
Sphingomonas	0.667199	0.612963	0.604	0.330529	0.338716	0.239	0.267084	0.222058	0.485	0.388858	0.14224	0.191	0.199546	0.165776	0.455
Solibacter	0.817626	0.392951	0.036	0.31518	0.326436	0.038	0.366345	0.403185	0.269	0.207732	0.245595	0.519	0.0613987	0.186243	0.067
Solirubrobacter	0.159637	1.11541	0.305	0.13303	0.225128	0.05	0.17294	0.223082	0.914	0.257874	0.726551	0.534	0.181126	0.0685618	0.681
Puia	0.963959	0.127914	0.016	0.31211	0.251735	0.567	0.589427	0.648779	0.753	0.0255828	0.0951679	0.095	0.0675385	0.0818649	0.581
Pedobacter	0.0552588	0.0122797	0.508	0.200569	0.0480956	0.289	0.0102331	0.0501422	0.338	2.41092	0.0603754	0.352	0.224105	0.0726551	0.525
Rudaea	0.453327	0.0634453	0.121	0.245595	0.134054	0.939	0.801253	1.28119	0.927	0.00511656	0.0644686	0.049	0.0112564	0.00511656	0.918
Chryseolinea	0.129961	0.126891	0.876	0.285504	0.455373	0.105	0.3029	0.248665	0.715	0.32746	0.179079	0.089	0.332576	0.665152	0.235
Haliangium	0.520865	0.29983	0.13	0.28755	0.28755	0.086	0.431837	0.336669	0.559	0.257874	0.100284	0.399	0.200569	0.317226	0.123
Variovorax	0.204662	0.192382	0.601	0.197499	0.419558	0.016	0.261968	0.220012	0.636	0.491189	0.370439	0.29	0.179079	0.313133	0.067
Ginsengibacter	0.524959	0.31211	0.45	0.155543	0.29676	0.047	0.623196	0.375555	0.566	0.0869814	0.137124	0.84	0.13303	0.152473	0.145
Gemmatimonas	0.16373	0.173963	0.897	0.173963	0.300853	0.011	0.62729	0.144287	0.096	0.281411	0.204662	0.249	0.155543	0.269131	0.011
Acidoferrum	0.357136	0.0235362	0.217	0.162706	0.0358159	0.456	0.843208	0.990565	0.867	0.0173963	0.0173963	0.573	0	0.0122797	0.423
Devosia	0.270154	0.186243	0.246	0.156567	0.195452	0.017	0.339739	0.224105	0.239	0.476863	0.168846	0.237	0.105401	0.32746	0.061
Piscinibacter	0.184196	0.155543	0.566	0.153497	0.365322	0.173	0.341786	0.329506	0.679	0.0941446	0.365322	0.231	0.15145	0.237408	0.239
Bifidobacterium	0	0	1	0.046049	0.00716318	0.409	0	0.00716318	0.423	0	0.0112564	0.382	2.26766	0.00409324	0.2
Methyloceanibacter	0.210802	0.356112	0.439	0.0828882	0.161683	0.018	0.15759	0.0972145	0.306	0.44821	0.367369	0.541	0.291644	0.13917	0.92
Brevundimonas	0.0225128	0.0112564	0.667	0.0429791	0.0184196	0.887	0.0266061	0.0214895	0.984	2.01899	0.0347926	0.416	0.0306993	0.0214895	0.752
Pseudolabrys	0.239455	0.256851	0.878	0.120751	0.162706	0.256	0.165776	0.217965	0.899	0.380672	0.252758	0.326	0.233315	0.193406	0.531
Chthoniobacter	0.362252	0.124844	0.026	0.211825	0.320296	0.096	0.196476	0.173963	0.612	0.059352	0.0941446	0.993	0.152473	0.412394	0.251
Aestuariivirga	0.0798183	0.168846	0.204	0.149403	0.218989	0.095	0.250711	0.168846	0.568	0.150427	0.159637	0.593	0.238431	0.449234	0.057
Niastella	0.279364	0.253781	0.727	0.132007	0.269131	0.015	0.202616	0.122797	0.367	0.225128	0.15452	0.119	0.0910747	0.189313	0.079
Aquihabitans	0.47584	0.265038	0.067	0.121774	0.212849	0.079	0.128937	0.269131	0.245	0.0337693	0.164753	0.309	0.0900514	0.101308	0.156
Halomonas	0.0266061	0.0235362	0.938	0.0286527	0.0286527	0.426	0.016373	0.0306993	0.564	1.58613	0.00511656	0.357	0.0245595	0.0378625	0.027
Asprobacter	0.16373	0.165776	0.887	0.155543	0.15145	0.062	0.397045	0.0603754	0.402	0.264014	0.0839115	0.03	0.120751	0.240478	0.219
Terrimicrobium	0.0890281	0.14224	0.278	0.0982379	0.201592	0.238	0.124844	0.0951679	0.38	0.0880047	0.610917	0.259	0.257874	0.0951679	0.746
Faecalibacterium	0	0.00306993	0.423	0.124844	0.0112564	0.261	0.00409324	0.013303	0.579	0.00102331	0.00716318	0.481	1.34872	0.275271	0.447
Bacillus	0.0828882	0.0890281	0.713	0.265038	0.0665152	0.604	0.0102331	0.0685618	0.452	0.016373	0.295737	0.357	0.642639	0.1361	0.437
Sphingobium	0.0849348	0.0378625	0.161	0.212849	0.0613987	0.42	0.0869814	0.108471	0.737	0.738831	0.0654919	0.362	0.140194	0.059352	0.604
Bryobacter	0.062422	0.0859581	0.454	0.0828882	0.277317	0.173	0.266061	0.101308	0.386	0.221035	0.113588	0.181	0.0787949	0.270154	0.017
Megasphaera	0	0	1	0.0245595	0	0.189	0	0	1	0	0	1	1.5319	0	0.202
Dokdonella	0.432861	0.220012	0.319	0.173963	0.189313	0.266	0.216942	0.120751	0.421	0.0644686	0.0634453	0.469	0.0286527	0.0429791	0.085
Bold : p<0.05

## Sheet: Table S3
Table S3. Comparison of the top 50 genus of mycosphere soil
Genus	GA-Mean（%）	GB-Mean（%）	GC-Mean（%）	GD-Mean（%）	GE-Mean（%）	F-value	P-value
Escherichia	0.0532122	30.6164	1.07243	2.43036	32.7081	32.46	1.06e-05
Usitatibacter	3.44958	1.59125	2.52144	0.61501	0.968052	6.61	0.007
Bradyrhizobium	1.88289	0.803299	1.6987	1.57385	0.690735	2.31	0.129
Sphingomicrobium	1.71405	0.830929	1.27914	0.90256	0.568961	2.44	0.115
Phenylobacterium	0.986472	0.44821	1.37738	0.689712	0.120751	0.93	0.486
Pseudomonas	0.0982379	0.162706	0.1361	4.93338	0.15759	1.19	0.002
Achromobacter	0.00511656	1.62195	0.0583287	0.311087	1.02229	3.68	0.043
Ferruginibacter	0.558728	0.414441	0.487096	0.328483	0.292667	0.95	0.474
Reyranella	0.503469	0.344856	0.874931	0.563844	0.198522	7.68	0.004
Arenimonas	0.341786	0.349972	0.879024	0.424674	0.180103	1.28	0.34
Mesorhizobium	0.487096	0.222058	0.641616	0.569984	0.188289	2.46	0.113
Flavobacterium	0.120751	0.366345	0.613987	1.13076	0.240478	1.82	0.201
Mycobacterium	0.173963	0.137124	0.247641	0.342809	0.216942	0.79	0.555
Gaiella	0.238431	0.180103	0.458443	0.557705	0.323366	0.93	0.486
Hypericibacter	0.542355	0.248665	0.547471	0.342809	0.153497	2.02	0.167
Dongia	0.62422	0.399091	1.25356	0.1361	0.118704	1.56	0.26
Terrimonas	0.474816	0.31518	0.235362	0.186243	0.185219	1.28	0.341
Allosphingosinicella	0.238431	0.31211	0.16987	0.250711	0.185219	0.51	0.73
Pedosphaera	0.424674	0.316203	0.679479	0.0982379	0.252758	1.59	0.251
Sphingomonas	0.667199	0.330529	0.267084	0.388858	0.199546	2.45	0.115
Solibacter	0.817626	0.31518	0.366345	0.207732	0.0613987	30.76	1.03e-05
Solirubrobacter	0.159637	0.13303	0.17294	0.257874	0.181126	0.51	0.727
Puia	0.963959	0.31211	0.589427	0.0255828	0.0675385	5.13	0.016
Pedobacter	0.0552588	0.200569	0.0102331	2.41092	0.224105	1.19	0.373
Rudaea	0.453327	0.245595	0.801253	0.00511656	0.0112564	3.74	0.041
Chryseolinea	0.129961	0.285504	0.3029	0.32746	0.332576	0.49	0.744
Haliangium	0.520865	0.28755	0.431837	0.257874	0.200569	1.03	0.44
Variovorax	0.204662	0.197499	0.261968	0.491189	0.179079	2.55	0.105
Ginsengibacter	0.524959	0.155543	0.623196	0.0869814	0.13303	1.03	0.436
Gemmatimonas	0.16373	0.173963	0.62729	0.281411	0.155543	3.19	0.062
Acidoferrum	0.357136	0.162706	0.843208	0.0173963	0	0.88	0.509
Devosia	0.270154	0.156567	0.339739	0.476863	0.105401	1.03	0.44
Piscinibacter	0.184196	0.153497	0.341786	0.0941446	0.15145	1.63	0.241
Bifidobacterium	0	0.046049	0	0	2.26766	3.45	0.051
Methyloceanibacter	0.210802	0.0828882	0.15759	0.44821	0.291644	0.64	0.643
Brevundimonas	0.0225128	0.0429791	0.0266061	2.01899	0.0306993	1.01	0.446
Pseudolabrys	0.239455	0.120751	0.165776	0.380672	0.233315	0.9	0.501
Chthoniobacter	0.362252	0.211825	0.196476	0.059352	0.152473	2.39	0.12
Aestuariivirga	0.0798183	0.149403	0.250711	0.150427	0.238431	0.5	0.738
Niastella	0.279364	0.132007	0.202616	0.225128	0.0910747	1.44	0.29
Aquihabitans	0.47584	0.121774	0.128937	0.0337693	0.0900514	26.17	2.81e-05
Halomonas	0.0266061	0.0286527	0.016373	1.58613	0.0245595	1.25	0.351
Asprobacter	0.16373	0.155543	0.397045	0.264014	0.120751	0.49	0.741
Terrimicrobium	0.0890281	0.0982379	0.124844	0.0880047	0.257874	0.6	0.672
Faecalibacterium	0	0.124844	0.00409324	0.00102331	1.34872	3.57	0.047
Bacillus	0.0828882	0.265038	0.0102331	0.016373	0.642639	2.13	0.152
Sphingobium	0.0849348	0.212849	0.0869814	0.738831	0.140194	0.92	0.49
Bryobacter	0.062422	0.0828882	0.266061	0.221035	0.0787949	1.34	0.32
Megasphaera	0	0.0245595	0	0	1.5319	3.39	0.053
Dokdonella	0.432861	0.173963	0.216942	0.0644686	0.0286527	2.66	0.095
Bold : p<0.05
